# Supplementary material for: Magnetization Reversal and Dynamics in Epitaxial Fe/Pt Spintronic Bilayers Stimulated by Interfacial Fe3O4 Nanoparticles
Source: Materials (Basel). 2021 Aug 4;14(16):4354. doi: 10.3390/ma14164354 (PMC8401877; doi:10.3390/ma14164354)
Supplement: Supplementary file 1 [file materials-14-04354-s001.zip]

Archive with 1 entries (1 files):
- materials-1281900-supplementary.pdf
